# Supplementary material for: Knowledge of Sexually Transmitted Infections and HIV among People Living with HIV: Should We Be Concerned?
Source: Healthcare (Basel). 2024 Feb 6;12(4):417. doi: 10.3390/healthcare12040417 (PMC10888293; doi:10.3390/healthcare12040417)
Supplement: Supplementary file 1 [file healthcare-12-00417-s001.zip]

Archive with 1 entries (1 files):
- healthcare-2783162-supplementary.pdf
